# Supplementary material for: Sobering Overview of Traumatic Craniofacial Injuries Involving Drugs and Alcohol: A Comprehensive Analysis of the NEISS Database
Source: Craniomaxillofac Trauma Reconstr. 2025 Feb 7;18(1):13. doi: 10.3390/cmtr18010013 (PMC11995830; doi:10.3390/cmtr18010013)
Supplement: Supplementary file 1 [file cmtr-18-00013-s001.zip]

Archive with 1 entries (1 files):
- cmtr-3370557-supplementary.pdf
